# Supplementary material for: Functional Analysis of Human GBA1 Missense Mutations in Drosophila: Insights into Gaucher Disease Pathogenesis and Phenotypic Consequences
Source: Cells. 2024 Sep 27;13(19):1619. doi: 10.3390/cells13191619 (PMC11475061; doi:10.3390/cells13191619)
Supplement: Supplementary file 1 [file cells-13-01619-s001.zip]

Archive with 1 entries (1 files):
- cells-3161024-supplementary.pdf
